# Supplementary material for: Informatics-Based Design of Virtual Libraries of Polymer Nano-Composites
Source: Int J Mol Sci. 2025 Jul 30;26(15):7344. doi: 10.3390/ijms26157344 (PMC12347764; doi:10.3390/ijms26157344)
Supplement: Supplementary file 1 [file ijms-26-07344-s001.zip]

Archive with 1 entries (1 files):
- ijms-3722360-supplementary.pdf
